# Supplementary material for: Inflammation, Microcalcification, and Increased Expression of Osteopontin Are Histological Hallmarks of Plaque Vulnerability in Patients with Advanced Carotid Artery Stenosis
Source: Biomedicines. 2023 Mar 13;11(3):881. doi: 10.3390/biomedicines11030881 (PMC10045225; doi:10.3390/biomedicines11030881)
Supplement: Supplementary file 1 [file biomedicines-11-00881-s001.zip]

Archive with 1 entries (1 files):
- biomedicines-2243485-supplementary.pdf
